# Supplementary material for: Unexpected Mycoplasma hominis infection in two renal transplant recipients traced back to the same donor by whole-genome sequencing
Source: Eur J Clin Microbiol Infect Dis. 2020 Dec 23;40(5):1097–102. doi: 10.1007/s10096-020-04116-y (PMC8084823; doi:10.1007/s10096-020-04116-y)
Supplement: Supplementary file 1 — (XLSX 22 kb) [file 10096_2020_4116_MOESM1_ESM.xlsx]

## Sheet: Tabelle1
Table S1. Genomes used to establish cgMLST scheme in Ridom Seqsphere+
Seed Genome:
* NC_013511.1 (26-AUG-2019), 665445 bases, 556 genes with CDS (Mycoplasma hominis ATCC 23114 chromosome complete genome)
Penetration Query Genomes (16):
* NZ_CP009652.1 (30-NOV-2019), 715165 bases, 578 genes with CDS (Mycoplasma hominis ATCC 27545, complete genome)
* NZ_CP009677.1 (27-AUG-2019), 700851 bases, 578 genes with CDS (Mycoplasma hominis strain AF1, complete genome)
* NZ_CP011538.1 (27-AUG-2019), 695214 bases, 577 genes with CDS (Mycoplasma hominis strain Sprott, complete genome)
* NZ_CP026341.1 (04-MAR-2018), 751310 bases, 599 genes with CDS (Mycoplasma hominis isolate 2539 chromosome, complete genome)
* NZ_CP033021.1 (26-OCT-2018), 766228 bases, 613 genes with CDS (Mycoplasma hominis strain TO0613 chromosome, complete genome)
* NZ_CP032849.1 (18-OCT-2018), 688435 bases, 565 genes with CDS (Mycoplasma hominis strain PX1114 chromosome, complete genome)
* MRAY00000000.1, 642227 bases, 27 contigs (Mycoplasma hominis strain M45, whole genome shotgun sequencing project.)
* MRAX00000000.1, 633286 bases, 27 contigs (Mycoplasma hominis strain M57, whole genome shotgun sequencing project.)
* QMJZ00000000.1, 634569 bases, 31 contigs (Mycoplasma hominis strain MH529, whole genome shotgun sequencing project.)
* QNHI00000000.1, 642909 bases, 22 contigs (Mycoplasma hominis strain MH1002, whole genome shotgun sequencing project.)
* QNHH00000000.1, 638066 bases, 21 contigs (Mycoplasma hominis strain MH1019, whole genome shotgun sequencing project.)
* QNHJ00000000.1, 641370 bases, 15 contigs (Mycoplasma hominis strain MH621, whole genome shotgun sequencing project.)
* QOKQ00000000.1, 639398 bases, 18 contigs (Mycoplasma hominis strain MH1817, whole genome shotgun sequencing project.)
* QOKN00000000.1, 644746 bases, 20 contigs (Mycoplasma hominis strain MH1861, whole genome shotgun sequencing project.)
* QOKO00000000.1, 639787 bases, 18 contigs (Mycoplasma hominis strain MH1866, whole genome shotgun sequencing project.)
* QOKP00000000.1, 646177 bases, 22 contigs (Mycoplasma hominis strain MH1991, whole genome shotgun sequencing project.)

## Sheet: Tabelle2
Table S2. Gene targets within cgMLST scheme
Target	Gene	Product
MHO_RS00015		50S ribosomal protein L34
MHO_RS00020	dnaA	chromosomal replication initiator protein DnaA
MHO_RS00025	dnaN	DNA polymerase III subunit beta
MHO_RS00030		RNA-binding S4 domain-containing protein
MHO_RS00035		50S ribosomal protein L28
MHO_RS00040	rsmA	ribosomal RNA small subunit methyltransferase A
MHO_RS00050		5'-methylthioadenosine/S-adenosylhomocysteine nucleosidase
MHO_RS00075		LD-carboxypeptidase
MHO_RS00080		DEAD/DEAH box helicase
MHO_RS00090		hypothetical protein
MHO_RS00095		membrane protein
MHO_RS00100		hypothetical protein
MHO_RS00105		hypothetical protein
MHO_RS00110		AAA domain-containing protein
MHO_RS00120		F0F1 ATP synthase subunit A
MHO_RS00125	atpE	ATP synthase F0 subunit C
MHO_RS00130		ATP synthase F0 subunit B
MHO_RS00135		F0F1 ATP synthase subunit delta
MHO_RS00140		F0F1 ATP synthase subunit alpha
MHO_RS00150	atpD	F0F1 ATP synthase subunit beta
MHO_RS00155		F0F1 ATP synthase subunit epsilon
MHO_RS00175		hypothetical protein
MHO_RS00180		potassium transporter KtrB
MHO_RS00185		TrkA family potassium uptake protein
MHO_RS00190		C1 family peptidase
MHO_RS00215		4'-phosphopantetheinyl transferase superfamily protein
MHO_RS00220		1-acyl-sn-glycerol-3-phosphate acyltransferase
MHO_RS00225		segregation/condensation protein A
MHO_RS00235		RluA family pseudouridine synthase
MHO_RS00250	gatB	Asp-tRNA(Asn)/Glu-tRNA(Gln) amidotransferase subunit GatB
MHO_RS00260		hypothetical protein
MHO_RS00265		valine--tRNA ligase
MHO_RS00270		phosphoglycerate kinase
MHO_RS00275		hypothetical protein
MHO_RS00285	tuf	elongation factor Tu
MHO_RS00300		hypothetical protein
MHO_RS00305		thymidine kinase
MHO_RS00310	ychF	redox-regulated ATPase YchF
MHO_RS00315		hypothetical protein
MHO_RS00320		hypothetical protein
MHO_RS00325		hypothetical protein
MHO_RS00330		arginine--tRNA ligase
MHO_RS00335	cysS	cysteine--tRNA ligase
MHO_RS00340	rlmB	23S rRNA (guanosine(2251)-2'-O)-methyltransferase RlmB
MHO_RS00345		carbamate kinase
MHO_RS00350	argF	ornithine carbamoyltransferase
MHO_RS00355		MscL family protein
MHO_RS00365		thermonuclease family protein
MHO_RS00375		hypothetical protein
MHO_RS00380	arcA	arginine deiminase
MHO_RS00385		hypothetical protein
MHO_RS00395		hypothetical protein
MHO_RS00400		P80 family lipoprotein
MHO_RS00405		hypothetical protein
MHO_RS00410		ATP-binding cassette domain-containing protein
MHO_RS00415		sugar ABC transporter permease
MHO_RS00425		hypothetical protein
MHO_RS00430		hypothetical protein
MHO_RS00435		P80 family lipoprotein
MHO_RS00440		P80 family lipoprotein
MHO_RS00445	rpsD	30S ribosomal protein S4
MHO_RS00455		hypothetical protein
MHO_RS00460		ribonuclease III family protein
MHO_RS00470		excinuclease ABC subunit C
MHO_RS00490		FMN-dependent NADH-azoreductase
MHO_RS00495	rplK	50S ribosomal protein L11
MHO_RS00500		50S ribosomal protein L1
MHO_RS00505		phosphopyruvate hydratase
MHO_RS00510		hypothetical protein
MHO_RS00515		trigger factor
MHO_RS00520	secA	preprotein translocase subunit SecA
MHO_RS00525		NUDIX domain-containing protein
MHO_RS00530		hypothetical protein
MHO_RS00535	dnaX	DNA polymerase III subunit gamma/tau
MHO_RS00540		YbaB/EbfC family nucleoid-associated protein
MHO_RS00545	recR	recombination protein RecR
MHO_RS00550	tmk	dTMP kinase
MHO_RS00555		DNA polymerase III subunit
MHO_RS00565		30S ribosomal protein S20
MHO_RS00570		M48 family metallopeptidase
MHO_RS00575		hypothetical protein
MHO_RS00580		hypothetical protein
MHO_RS00585		threonine--tRNA ligase
MHO_RS00590	trpS	tryptophan--tRNA ligase
MHO_RS00600		ATP-binding protein
MHO_RS00610	def	peptide deformylase
MHO_RS00615		HlyC/CorC family transporter
MHO_RS00620	rpsF	30S ribosomal protein S6
MHO_RS00625		single-stranded DNA-binding protein
MHO_RS00630	rpsR	30S ribosomal protein S18
MHO_RS00635		hypothetical protein
MHO_RS00640		hypothetical protein
MHO_RS00645		replication-associated recombination protein A
MHO_RS00650	pheS	phenylalanine--tRNA ligase subunit alpha
MHO_RS00655		phenylalanine--tRNA ligase subunit beta
MHO_RS00660	recA	recombinase RecA
MHO_RS00665		YmdB family metallophosphoesterase
MHO_RS00675		TlyA family RNA methyltransferase
MHO_RS00680		aminotransferase class V-fold PLP-dependent enzyme
MHO_RS00690		DNA polymerase IV
MHO_RS00695		nicotinate-nucleotide adenylyltransferase
MHO_RS00700		translation initiation factor IF-3
MHO_RS00705	rpmI	50S ribosomal protein L35
MHO_RS00710	rplT	50S ribosomal protein L20
MHO_RS00715	mnmA	tRNA 2-thiouridine(34) synthase MnmA
MHO_RS00720	alaS	alanine--tRNA ligase
MHO_RS00735		hypothetical protein
MHO_RS00740	greA	transcription elongation factor GreA
MHO_RS00745		tRNA1(Val) (adenine(37)-N6)-methyltransferase
MHO_RS00750		methionine--tRNA ligase
MHO_RS00755	obgE	GTPase ObgE
MHO_RS00800		hypothetical protein
MHO_RS00805		YigZ family protein
MHO_RS00810		RluA family pseudouridine synthase
MHO_RS00815		hypothetical protein
MHO_RS00820		hypothetical protein
MHO_RS00825		hypothetical protein
MHO_RS00830		30S ribosomal protein S12
MHO_RS00835	rpsG	30S ribosomal protein S7
MHO_RS00840	fusA	elongation factor G
MHO_RS00845		hypothetical protein
MHO_RS00850		DUF1846 domain-containing protein
MHO_RS00855		dCMP deaminase family protein
MHO_RS00860		peptide ABC transporter substrate-binding protein
MHO_RS00865		ABC transporter permease
MHO_RS00870		ABC transporter permease
MHO_RS00880		ATP-binding cassette domain-containing protein
MHO_RS00885		rRNA pseudouridine synthase
MHO_RS00890		hypothetical protein
MHO_RS00900		hypothetical protein
MHO_RS00905		hypothetical protein
MHO_RS00910		hypothetical protein
MHO_RS00925	prfA	peptide chain release factor 1
MHO_RS00930	prmC	peptide chain release factor N(5)-glutamine methyltransferase
MHO_RS00935	dnaJ	molecular chaperone DnaJ
MHO_RS00950		hypothetical protein
MHO_RS00955		hypothetical protein
MHO_RS00965		ribosome biogenesis GTPase Der
MHO_RS00970		NAD(P)H-dependent glycerol-3-phosphate dehydrogenase
MHO_RS00975		HU family DNA-binding protein
MHO_RS00980	recU	Holliday junction resolvase RecU
MHO_RS00985		DUF2779 domain-containing protein
MHO_RS00995		variable surface lipoprotein
MHO_RS01005		ABC transporter permease subunit
MHO_RS01010		iron-containing alcohol dehydrogenase
MHO_RS01015		transketolase
MHO_RS01025	efp	elongation factor P
MHO_RS01030	nadE	NAD(+) synthase
MHO_RS01035		hypothetical protein
MHO_RS01040		hypothetical protein
MHO_RS01045		inorganic diphosphatase
MHO_RS01055	ruvB	Holliday junction branch migration DNA helicase RuvB
MHO_RS01060		protein-export membrane protein
MHO_RS01070	aspS	aspartate--tRNA ligase
MHO_RS01075	secG	preprotein translocase subunit SecG
MHO_RS01080	rnr	ribonuclease R
MHO_RS01085	smpB	SsrA-binding protein SmpB
MHO_RS01090		DUF2188 domain-containing protein
MHO_RS01095		bifunctional 5,10-methylenetetrahydrofolate dehydrogenase/5,10-methenyltetrahydrofolate cyclohydrolase
MHO_RS01100		deoxyguanosine kinase
MHO_RS01110		hypothetical protein
MHO_RS01125		ATP-binding cassette domain-containing protein
MHO_RS01135	ligA	NAD-dependent DNA ligase LigA
MHO_RS01145		hypothetical protein
MHO_RS01150		YebC/PmpR family DNA-binding transcriptional regulator
MHO_RS01155	holA	DNA polymerase III subunit delta
MHO_RS01160		glucan 1,6-alpha-glucosidase
MHO_RS01170	pgsA	CDP-diacylglycerol--glycerol-3-phosphate 3-phosphatidyltransferase
MHO_RS01190	rpmG	50S ribosomal protein L33
MHO_RS01195		aminopeptidase P family protein
MHO_RS01205		deoxyribonuclease IV
MHO_RS01215	dnaG	DNA primase
MHO_RS01220		glycine--tRNA ligase
MHO_RS01225		signal recognition particle protein
MHO_RS01230		SGNH/GDSL hydrolase family protein
MHO_RS01240		tRNA (cytidine(34)-2'-O)-methyltransferase
MHO_RS01245	rpsO	30S ribosomal protein S15
MHO_RS01255	rpsI	30S ribosomal protein S9
MHO_RS01260	rplM	50S ribosomal protein L13
MHO_RS01265		16S rRNA (uracil(1498)-N(3))-methyltransferase
MHO_RS01275	ftsZ	cell division protein FtsZ
MHO_RS01290	mraZ	division/cell wall cluster transcriptional repressor MraZ
MHO_RS01315		ABC transporter ATP-binding protein
MHO_RS01320		ABC transporter ATP-binding protein
MHO_RS01350	truB	tRNA pseudouridine(55) synthase TruB
MHO_RS01355		Cof-type HAD-IIB family hydrolase
MHO_RS01360		RNA methyltransferase
MHO_RS01365		riboflavin biosynthesis protein
MHO_RS01375		triosephosphate isomerase
MHO_RS01380		hypothetical protein
MHO_RS01385		hypothetical protein
MHO_RS01400		hypothetical protein
MHO_RS01405		hypothetical protein
MHO_RS01410		hypothetical protein
MHO_RS01420		hypothetical protein
MHO_RS01425		hypothetical protein
MHO_RS01430		hypothetical protein
MHO_RS01465		helix-turn-helix transcriptional regulator
MHO_RS01470		cytidine deaminase
MHO_RS01475	rpsP	30S ribosomal protein S16
MHO_RS01480	trmD	tRNA (guanosine(37)-N1)-methyltransferase TrmD
MHO_RS01485		50S ribosomal protein L19
MHO_RS01495		tyrosine--tRNA ligase
MHO_RS01500		DegV family EDD domain-containing protein
MHO_RS01505		50S ribosomal protein L27
MHO_RS01510	rplU	50S ribosomal protein L21
MHO_RS01515	rpoC	DNA-directed RNA polymerase subunit beta'
MHO_RS01520		DNA-directed RNA polymerase subunit beta
MHO_RS01525		50S ribosomal protein L7/L12
MHO_RS01530		50S ribosomal protein L10
MHO_RS01545		50S ribosomal protein L32
MHO_RS01550		50S ribosomal protein L17
MHO_RS01555		DNA-directed RNA polymerase subunit alpha
MHO_RS01560	rpsK	30S ribosomal protein S11
MHO_RS01565	rpsM	30S ribosomal protein S13
MHO_RS01570	rpmJ	50S ribosomal protein L36
MHO_RS01575	infA	translation initiation factor IF-1
MHO_RS01580	map	type I methionyl aminopeptidase
MHO_RS01590	secY	preprotein translocase subunit SecY
MHO_RS01595		50S ribosomal protein L15
MHO_RS01600		30S ribosomal protein S5
MHO_RS01605		50S ribosomal protein L18
MHO_RS01610		50S ribosomal protein L6
MHO_RS01615	rpsH	30S ribosomal protein S8
MHO_RS01620		type Z 30S ribosomal protein S14
MHO_RS01625	rplE	50S ribosomal protein L5
MHO_RS01630		50S ribosomal protein L24
MHO_RS01635	rplN	50S ribosomal protein L14
MHO_RS01645		50S ribosomal protein L29
MHO_RS01655	rpsC	30S ribosomal protein S3
MHO_RS01660		50S ribosomal protein L22
MHO_RS01665	rpsS	30S ribosomal protein S19
MHO_RS01670	rplB	50S ribosomal protein L2
MHO_RS01675		50S ribosomal protein L23
MHO_RS01680	rplD	50S ribosomal protein L4
MHO_RS01685		50S ribosomal protein L3
MHO_RS01690	rpsJ	30S ribosomal protein S10
MHO_RS01700		phosphoketolase family protein
MHO_RS01705	rpmE	50S ribosomal protein L31
MHO_RS01710		hypothetical protein
MHO_RS01720	ileS	isoleucine--tRNA ligase
MHO_RS01725		leucine--tRNA ligase
MHO_RS01765		F0F1 ATP synthase subunit beta
MHO_RS01770		ATP F0F1 synthase subunit alpha
MHO_RS01775		hypothetical protein
MHO_RS01785		hypothetical protein
MHO_RS01795		hypothetical protein
MHO_RS01805		membrane protein
MHO_RS01815		ABC-F family ATP-binding cassette domain-containing protein
MHO_RS01835		hypothetical protein
MHO_RS01860		Cof-type HAD-IIB family hydrolase
MHO_RS01865		uracil phosphoribosyltransferase
MHO_RS01870	deoC	deoxyribose-phosphate aldolase
MHO_RS01875		thymidine phosphorylase
MHO_RS01880	deoD	purine-nucleoside phosphorylase
MHO_RS01885	recO	DNA repair protein RecO
MHO_RS01895		ribonuclease J
MHO_RS01900		hypothetical protein
MHO_RS01905		FAD-binding protein
MHO_RS01910		prolipoprotein diacylglyceryl transferase
MHO_RS01915	uvrA	excinuclease ABC subunit UvrA
MHO_RS01925		hypothetical protein
MHO_RS01935		hypothetical protein
MHO_RS01955		HIT family protein
MHO_RS01960		hypothetical protein
MHO_RS01965		hypothetical protein
MHO_RS01970		hypothetical protein
MHO_RS01975		ABC transporter ATP-binding protein
MHO_RS01980		ABC transporter permease
MHO_RS01990		ribose-phosphate pyrophosphokinase
MHO_RS01995	mgtA	magnesium-translocating P-type ATPase
MHO_RS02000		ATP-binding cassette domain-containing protein
MHO_RS02010		hypothetical protein
MHO_RS02020		ABC transporter substrate-binding protein
MHO_RS02025		ABC transporter substrate-binding protein
MHO_RS02030		ABC transporter permease subunit
MHO_RS02040		methionine adenosyltransferase
MHO_RS02045		aspartate--ammonia ligase
MHO_RS02060	pepF	oligoendopeptidase F
MHO_RS02065		adenine phosphoribosyltransferase
MHO_RS02070		ribonuclease J
MHO_RS02075		hypothetical protein
MHO_RS02080		hypothetical protein
MHO_RS02085		hypothetical protein
MHO_RS02095		hypothetical protein
MHO_RS02100		LemA family protein
MHO_RS02105		DNA gyrase subunit B
MHO_RS02110		protein LicA
MHO_RS02115		hypothetical protein
MHO_RS02120		hypothetical protein
MHO_RS02125		DUF885 family protein
MHO_RS02135		2,3-bisphosphoglycerate-independent phosphoglycerate mutase
MHO_RS02140		ABC transporter ATP-binding protein
MHO_RS02150		acetate/propionate family kinase
MHO_RS02160		hypothetical protein
MHO_RS02165	mutM	DNA-formamidopyrimidine glycosylase
MHO_RS02170		hypothetical protein
MHO_RS02175		RpiB/LacA/LacB family sugar-phosphate isomerase
MHO_RS02180		YitT family protein
MHO_RS02185		YitT family protein
MHO_RS02190	dnaB	replicative DNA helicase
MHO_RS02200		DHH family phosphoesterase
MHO_RS02205		YihA family ribosome biogenesis GTP-binding protein
MHO_RS02210	tsaD	tRNA (adenosine(37)-N6)-threonylcarbamoyltransferase complex transferase subunit TsaD
MHO_RS02220		hypothetical protein
MHO_RS02225		M42 family metallopeptidase
MHO_RS02240	nusG	transcription termination/antitermination protein NusG
MHO_RS02245	secE	preprotein translocase subunit SecE
MHO_RS03015	rpmG	50S ribosomal protein L33
MHO_RS02250		hypothetical protein
MHO_RS02255	thiI	tRNA 4-thiouridine(8) synthase ThiI
MHO_RS02260	lysS	lysine--tRNA ligase
MHO_RS02270		hypothetical protein
MHO_RS02275		hypothetical protein
MHO_RS02280	lepA	elongation factor 4
MHO_RS02285	lon	endopeptidase La
MHO_RS02290	grpE	nucleotide exchange factor GrpE
MHO_RS02295	hrcA	heat-inducible transcriptional repressor HrcA
MHO_RS02310		hypothetical protein
MHO_RS02315		hypothetical protein
MHO_RS02320	dnaE	DNA polymerase III subunit alpha
MHO_RS02330		HAD-IIB family hydrolase
MHO_RS02340		proline--tRNA ligase
MHO_RS02345		phosphopentomutase
MHO_RS02350	pyk	pyruvate kinase
MHO_RS02355	serS	serine--tRNA ligase
MHO_RS02360		AAA family ATPase
MHO_RS02370	tilS	tRNA lysidine(34) synthetase TilS
MHO_RS02375	hflB	ATP-dependent zinc metalloprotease FtsH
MHO_RS02380		DUF402 domain-containing protein
MHO_RS02385	trmB	tRNA (guanosine(46)-N7)-methyltransferase TrmB
MHO_RS02390	gyrA	DNA gyrase subunit A
MHO_RS02395		hypothetical protein
MHO_RS02405		ECF transporter S component
MHO_RS02410		leucyl aminopeptidase family protein
MHO_RS02415		peptidase M17
MHO_RS02425		uracil-DNA glycosylase
MHO_RS02435		ABC transporter permease
MHO_RS02440		ABC transporter ATP-binding protein
MHO_RS02445	plsY	glycerol-3-phosphate 1-O-acyltransferase PlsY
MHO_RS02455		glutamate--tRNA ligase
MHO_RS02460		variable surface lipoprotein
MHO_RS02465		ATP-binding cassette domain-containing protein
MHO_RS02470	ybeY	rRNA maturation RNase YbeY
MHO_RS02475		GTPase Era
MHO_RS02480		hypothetical protein
MHO_RS02485		ABC transporter ATP-binding protein
MHO_RS02495		spermidine/putrescine ABC transporter permease
MHO_RS02500		hypothetical protein
MHO_RS02505	asnS	asparagine--tRNA ligase
MHO_RS02510		glycosyltransferase family 2 protein
MHO_RS02520		AAA family ATPase
MHO_RS02525		hypothetical protein
MHO_RS02530		peptidase
MHO_RS02535		nucleotidyltransferase
MHO_RS02540		hypothetical protein
MHO_RS02545	mnmE	tRNA uridine-5-carboxymethylaminomethyl(34) synthesis GTPase MnmE
MHO_RS02550	rlmD	23S rRNA (uracil(1939)-C(5))-methyltransferase RlmD
MHO_RS02555		hypothetical protein
MHO_RS02560	ftsY	signal recognition particle-docking protein FtsY
MHO_RS02565		hypothetical protein
MHO_RS02570		UMP kinase
MHO_RS02575		ribosome recycling factor
MHO_RS02580		phosphatidate cytidylyltransferase
MHO_RS02585		PolC-type DNA polymerase III
MHO_RS02595		hypothetical protein
MHO_RS02600		serine hydroxymethyltransferase
MHO_RS02605		hypothetical protein
MHO_RS02610		DAK2 domain-containing protein
MHO_RS02615	plsX	phosphate acyltransferase PlsX
MHO_RS02625		AAA family ATPase
MHO_RS02630		Virulence-associated protein D
MHO_RS02635		leucine-rich repeat domain-containing protein
MHO_RS02640	uvrB	excinuclease ABC subunit UvrB
MHO_RS02700		hypothetical protein
MHO_RS02705	rsmD	16S rRNA (guanine(966)-N(2))-methyltransferase RsmD
MHO_RS02710		guanylate kinase
MHO_RS02720		serine/threonine protein kinase
MHO_RS02725	rsgA	ribosome small subunit-dependent GTPase A
MHO_RS02730		ribulose-phosphate 3-epimerase
MHO_RS02735		hypothetical protein
MHO_RS02745		hypothetical protein
MHO_RS02750	dnaK	molecular chaperone DnaK
MHO_RS02755		hypothetical protein
MHO_RS02765		hypothetical protein
MHO_RS02775		hypothetical protein
MHO_RS02780	rpsB	30S ribosomal protein S2
MHO_RS02785		elongation factor Ts
MHO_RS02790	whiA	DNA-binding protein WhiA
MHO_RS02795		cysteine hydrolase
MHO_RS02800		amino acid permease
MHO_RS02815		transcriptional regulator
MHO_RS02820		M20/M25/M40 family metallo-hydrolase
MHO_RS03020		hypothetical protein
MHO_RS02830		DNA topoisomerase 4 subunit A
MHO_RS02835		type IIA DNA topoisomerase subunit B
MHO_RS02840		hypothetical protein
MHO_RS02845	gap	type I glyceraldehyde-3-phosphate dehydrogenase
MHO_RS02850		hypothetical protein
MHO_RS02855		hypothetical protein
MHO_RS02860		MATE family efflux transporter
MHO_RS02865	pip	prolyl aminopeptidase
MHO_RS02870		S1 RNA-binding domain-containing protein
MHO_RS02890		type I restriction endonuclease subunit R
MHO_RS02895	nusA	transcription termination factor NusA
MHO_RS02905		translation initiation factor IF-2
MHO_RS02915	mnmG	tRNA uridine-5-carboxymethylaminomethyl(34) synthesis enzyme MnmG
MHO_RS02920		23S rRNA (pseudouridine(1915)-N(3))-methyltransferase RlmH
MHO_RS02930		bifunctional oligoribonuclease/PAP phosphatase NrnA
MHO_RS02935		hypothetical protein
MHO_RS02940		nicotinate phosphoribosyltransferase
MHO_RS02945		hypothetical protein
MHO_RS02950		hypothetical protein
